# Supplementary material for: Siglec-6 as a therapeutic target for cell migration and adhesion in chronic lymphocytic leukemia
Source: Nat Commun. 2024 Jun 18;15:5180. doi: 10.1038/s41467-024-48678-3 (PMC11189495; doi:10.1038/s41467-024-48678-3)
Supplement: Supplementary file 5 — Supplementary Data 1 [file 41467_2024_48678_MOESM5_ESM.csv]

Protein	Log2 Fold Change	-Log10 (p-value)
DOCK7	3.906890596	0.886056648
RRBP1	3.217230716	0.443697499
FGR	3.03562391	0.537602002
SEMA7A	2.981852653	0.585026652
DOCK8	2.906890596	1.397940009
LRCH3	2.655351829	1.37675071
FLNA	2.560714954	1.15490196
PPP1R9B	2.560714954	0.602059991
USP7	2.5360529	0.958607315
MPRIP	2.510961919	0.886056648
GINS3	2.510961919	0.585026652
FRG1	2.432959407	1
GTF2B	2.40599236	1.823908741
VPS4A	2.263034406	0.638272164
CAD	2.232660757	0.468521083
SUN2	2.201633861	1.013228266
GMPPA	2.169925001	1.337242168
NEK7	2.10433666	1.283996656
DCAF7	2.10433666	1.229147988
glyA	2.10433666	0.443697499
POP1	2	0.638272164
DDX24	1.925999419	2.124938737
PAF1	1.887525271	0.568636236
AP3D1	1.887525271	0.283996656
SMC4	1.887525271	0.283996656
MRPS34	1.847996907	1
TXNDC12	1.847996907	0.552841969
NUP88	1.765534746	1.013228266
ACTN4	1.722466024	1.180456064
Serpina1a	1.678071905	0.443697499
DDX18	1.632268215	0.677780705
IPO7	1.632268215	0.552841969
CORO1B	1.584962501	1.356547324
GSN	1.584962501	0.886056648
MYO18A	1.584962501	0.795880017
RBM27	1.584962501	0.744727495
NDRG3	1.584962501	0.408935393
POLDIP3	1.5360529	3.431798276
CAPZA2	1.5360529	1.677780705
LYN	1.5360529	0.920818754
LIMA1	1.5360529	0.677780705
COPZ1	1.5360529	0.537602002
GABPA	1.5360529	0.420216403
CTSS	1.5360529	0.420216403
GMDS	1.485426827	0.397940009
MAGT1	1.485426827	0.397940009
PPP1R18	1.432959407	0.744727495
ADAR	1.432959407	0.744727495
SLC25A1	1.432959407	0.744727495
CTNNA1	1.432959407	0.744727495
MVP	1.432959407	0.721246399
C7orf50	1.432959407	0.619788758
SPN	1.432959407	0.619788758
LRCH4	1.432959407	0.585026652
LMO7	1.432959407	0.468521083
TIMMDC1	1.432959407	0.408935393
SCARB1	1.432959407	0.408935393
RABGGTB	1.432959407	0.408935393
DHCR7	1.432959407	0.408935393
IRF8	1.432959407	0.408935393
HAX1	1.432959407	0.37675071
DIAPH1	1.432959407	0.236572006
TAP2	1.432959407	0.236572006
SYMPK	1.432959407	0.236572006
KTN1	1.432959407	0.236572006
MAP4	1.432959407	0.236572006
RIOX2	1.378511623	1.420216403
TWF2	1.378511623	1.119186408
CSNK1A1	1.378511623	0.853871964
atpD	1.378511623	0.552841969
LUZP1	1.378511623	0.455931956
SACM1L	1.378511623	0.387216143
PUM1	1.378511623	0.387216143
RFX5	1.378511623	0.387216143
VIM	1.321928095	1.244125144
DHX30	1.321928095	0.552841969
NUP85	1.321928095	0.552841969
SPATS2L	1.263034406	1.958607315
EXOSC2	1.263034406	0.920818754
ECHDC1	1.263034406	0.886056648
RPL15	1.201633861	2.619788758
DECR1	1.201633861	2.065501549
ARPC5L	1.201633861	1
MYO1D	1.201633861	0.657577319
WDR1	1.201633861	0.657577319
MYO5A	1.201633861	0.568636236
MEMO1	1.201633861	0.522878745
RACGAP1	1.201633861	0.37675071
SLC29A1	1.201633861	0.346787486
DDX41	1.201633861	0.200659451
RPL36AL	1.137503524	2.180456064
CORO1C	1.137503524	1.187086643
CIRBP	1.137503524	0.823908741
MX2	1.137503524	0.795880017
FLII	1.137503524	0.721246399
MYO1G	1.137503524	0.638272164
ANKRD44	1.137503524	0.619788758
RRAS2	1.137503524	0.585026652
HNRNPUL1	1.137503524	0.508638306
Alb	1.137503524	0.494850022
LGB	1.137503524	0.455931956
ELAVL1	1.070389328	2.30980392
NUP93	1.070389328	2.113509275
PPP1R12C	1.070389328	1.167491087
TNIP1	1.070389328	1.086186148
ACTR2	1.070389328	0.958607315
ATL3	1.070389328	0.853871964
TWF1	1.070389328	0.823908741
WDR77	1.070389328	0.795880017
TDRD3	1.070389328	0.508638306
FAM98B	1.070389328	0.443697499
EPRS	1.070389328	0.397940009
GNB2	1.070389328	0.27572413
RANGAP1	1	2.113509275
RPL31	1	1.420216403
REPIN1	1	1.148741651
ADA	1	0.920818754
ABHD14B	1	0.853871964
ZCCHC3	1	0.769551079
AKAP2	1	0.619788758
TRIM38	1	0.508638306
PFL2215w	1	0.431798276
CLTC	1	0.27572413
TRIM56	1	0.207608311
RPL13A	0.925999419	1.823908741
ARPC5	0.925999419	1
MYO1C	0.925999419	0.638272164
TLN1	0.925999419	0.585026652
LIG3	0.925999419	0.568636236
MTCH2	0.925999419	0.552841969
DBN1	0.925999419	0.494850022
KEAP1	0.925999419	0.443697499
RABEP2	0.925999419	0.431798276
COX7A2	0.925999419	0.346787486
GNPNAT1	0.925999419	0.346787486
NDUFAF4	0.925999419	0.337242168
RHOG	0.925999419	0.292429824
HBA	0.925999419	0.292429824
GNAI2	0.847996907	1.657577319
ATAD3B	0.847996907	1.638272164
ATAD3A	0.847996907	1.214670165
HNRNPA3	0.847996907	1.173925197
TFAM	0.847996907	1.004364805
FLOT1	0.847996907	0.886056648
DTD1	0.847996907	0.638272164
PPP1R12A	0.847996907	0.585026652
ACTR3	0.847996907	0.585026652
RRS1	0.847996907	0.552841969
HIST1H1E	0.847996907	0.537602002
GTPBP4	0.847996907	0.522878745
NCF4	0.847996907	0.48148606
MRPS2	0.847996907	0.455931956
cnot9	0.847996907	0.318758763
SLAMF1	0.847996907	0.318758763
infB	0.847996907	0.301029996
POLR1E	0.847996907	0.26760624
MRPS30	0.847996907	0.259637311
BCKDHA	0.847996907	0.259637311
OAS1	0.847996907	0.244125144
NUP155	0.847996907	0.207608311
ARF6	0.847996907	0.148741651
SEC24C	0.765534746	1.769551079
RPL26	0.765534746	1.721246399
ARPC1B	0.765534746	1.602059991
PPP1CB	0.765534746	1.13667714
ACTG1	0.765534746	0.823908741
GSTO1	0.765534746	0.823908741
RPS24	0.765534746	0.823908741
HSD17B12	0.765534746	0.721246399
ACTC1	0.765534746	0.677780705
CDK6	0.765534746	0.677780705
ZC3HAV1	0.765534746	0.552841969
KIFC1	0.765534746	0.552841969
TAPBP	0.765534746	0.552841969
TBL2	0.765534746	0.537602002
TMOD2	0.765534746	0.468521083
LRRFIP2	0.765534746	0.420216403
ARPC1A	0.765534746	0.420216403
LSM14A	0.765534746	0.387216143
NDUFA10	0.765534746	0.37675071
tuf	0.765534746	0.30980392
CPSF3	0.765534746	0.292429824
GCN1	0.765534746	0.244125144
ETHE1	0.765534746	0.207608311
NDUFB7	0.765534746	0.13667714
DDX46	0.765534746	0.124938737
CCDC97	0.765534746	0.124938737
MAP7D1	0.765534746	0.124938737
ARPC2	0.678071905	1.259637311
PPP1CA	0.678071905	1.055517328
ARPC3	0.678071905	1.017728767
RPL27A	0.678071905	1
RPL28	0.678071905	0.769551079
ARHGEF2	0.678071905	0.744727495
PABPN1	0.678071905	0.677780705
ACTBL2	0.678071905	0.602059991
MYH9	0.678071905	0.537602002
EFHD2	0.678071905	0.508638306
SLC7A5	0.678071905	0.468521083
RFTN1	0.678071905	0.455931956
ZW10	0.678071905	0.431798276
TMOD1	0.678071905	0.366531544
MYO6	0.678071905	0.356547324
CRLF3	0.678071905	0.292429824
GRPEL1	0.678071905	0.27572413
PIN1	0.678071905	0.26760624
SUMF2	0.678071905	0.26760624
BABAM1	0.678071905	0.26760624
Ago2	0.678071905	0.229147988
STX12	0.678071905	0.229147988
QTRT1	0.678071905	0.22184875
ELP3	0.678071905	0.22184875
RPL29	0.584962501	2.214670165
CYTH1	0.584962501	2.187086643
RPL30	0.584962501	1.26760624
RPS8	0.584962501	1.244125144
RPL36A	0.584962501	1.207608311
OAS2	0.584962501	1.15490196
CD48	0.584962501	0.920818754
SNRPD1	0.584962501	0.886056648
PRDX2	0.584962501	0.853871964
SMAP2	0.584962501	0.853871964
BST2	0.584962501	0.795880017
HNRNPH1	0.584962501	0.769551079
SMU1	0.584962501	0.698970004
CSN1S1	0.584962501	0.677780705
GTF2H1	0.584962501	0.677780705
BTLA	0.584962501	0.677780705
ARPC4	0.584962501	0.638272164
HLA-DQB1	0.584962501	0.619788758
RAC2	0.584962501	0.552841969
RBM4	0.584962501	0.552841969
CAPZB	0.584962501	0.494850022
MEF2C	0.584962501	0.494850022
STAU1	0.584962501	0.443697499
SEC61A1	0.584962501	0.431798276
LCK	0.584962501	0.387216143
RPS27	0.584962501	0.387216143
SHPK	0.584962501	0.387216143
DDX3Y	0.584962501	0.366531544
NUP62	0.584962501	0.337242168
LPCAT1	0.584962501	0.30980392
FAM129C	0.584962501	0.301029996
TFB1M	0.584962501	0.301029996
APIP	0.584962501	0.283996656
SSR4	0.584962501	0.26760624
MRPL39	0.584962501	0.26760624
KRT77	0.584962501	0.244125144
SAAL1	0.584962501	0.207608311
DNAJB11	0.584962501	0.207608311
CYC1	0.584962501	0.200659451
KLC1	0.584962501	0.193820026
EMC3	0.584962501	0.173925197
PYCARD	0.584962501	0.173925197
YTHDF3	0.584962501	0.173925197
TP53RK	0.584962501	0.173925197
CBFB	0.584962501	0.173925197
PDCD10	0.584962501	0.119186408
Slc25a5	0.485426827	3.161150909
RPL10	0.485426827	1.552841969
CFL1	0.485426827	1.468521083
TBCB	0.485426827	1.431798276
DDX17	0.485426827	0.920818754
NIFK	0.485426827	0.886056648
PTGES2	0.485426827	0.886056648
SYNGR2	0.485426827	0.886056648
LARP4	0.485426827	0.853871964
RPS7	0.485426827	0.823908741
CAPZA1	0.485426827	0.744727495
DIS3	0.485426827	0.721246399
MYL6	0.485426827	0.698970004
SQOR	0.485426827	0.677780705
CARM1	0.485426827	0.657577319
TRAF1	0.485426827	0.657577319
RBMX	0.485426827	0.619788758
RPS23	0.485426827	0.619788758
GNL3	0.485426827	0.537602002
RAC1	0.485426827	0.537602002
MS4A1	0.485426827	0.508638306
MYL12A	0.485426827	0.494850022
SF3B3	0.485426827	0.494850022
GNAI3	0.485426827	0.468521083
TMOD3	0.485426827	0.455931956
UPF1	0.485426827	0.455931956
RFC4	0.485426827	0.420216403
DHX36	0.485426827	0.420216403
SPATS2	0.485426827	0.387216143
RPL18A	0.485426827	0.37675071
TOMM70	0.485426827	0.366531544
COPE	0.485426827	0.356547324
FAM98A	0.485426827	0.356547324
UBE2M	0.485426827	0.356547324
FBL	0.485426827	0.318758763
IKZF1	0.485426827	0.30980392
RBM8A	0.485426827	0.292429824
FASN	0.485426827	0.251811973
RAB10	0.485426827	0.244125144
ACSL1	0.485426827	0.236572006
POLR2E	0.485426827	0.22184875
STAU2	0.485426827	0.214670165
DPM1	0.485426827	0.207608311
CD38	0.485426827	0.207608311
DERA	0.485426827	0.173925197
Cnot2	0.485426827	0.167491087
SMAP	0.485426827	0.167491087
GSK3B	0.485426827	0.161150909
ARMCX3	0.485426827	0.161150909
SHOC2	0.485426827	0.161150909
FAM91A1	0.485426827	0.161150909
PLEKHO2	0.485426827	0.161150909
PURB	0.485426827	0.161150909
EMC8	0.485426827	0.161150909
DCP1A	0.485426827	0.161150909
CTSC	0.485426827	0.161150909
PUS7	0.485426827	0.148741651
TRIM26	0.485426827	0.148741651
PPP4R2	0.485426827	0.148741651
AHNAK	0.485426827	0.148741651
PAPSS1	0.485426827	0.148741651
RWDD1	0.485426827	0.148741651
DPY30	0.485426827	0.148741651
FCHSD2	0.485426827	0.148741651
MTPN	0.485426827	0.148741651
SH3BP1	0.485426827	0.13076828
MRPS35	0.485426827	0.124938737
RAB21	0.485426827	0.124938737
CTSD	0.485426827	0.124938737
HSD17B8	0.485426827	0.119186408
CDK5	0.485426827	0.113509275
UBTF	0.485426827	0.102372909
REPS1	0.485426827	0.075720714
SLC25A4	0.378511623	1.721246399
SRP14	0.378511623	1.397940009
RPL3	0.378511623	1.387216143
RPS14	0.378511623	1.096910013
PTMA	0.378511623	1.080921908
CHTOP	0.378511623	0.886056648
RPL17	0.378511623	0.795880017
RPS11	0.378511623	0.795880017
DBNL	0.378511623	0.698970004
ACTL6A	0.378511623	0.677780705
ANKRD13A	0.378511623	0.657577319
MRPL28	0.378511623	0.657577319
LSM7	0.378511623	0.657577319
RTRAF	0.378511623	0.638272164
YME1L1	0.378511623	0.638272164
TPM4	0.378511623	0.552841969
PSMB2	0.378511623	0.552841969
BAG2	0.378511623	0.552841969
ISG20	0.378511623	0.552841969
B4GALT1	0.378511623	0.552841969
GPCPD1	0.378511623	0.552841969
COPS7B	0.378511623	0.537602002
TFRC	0.378511623	0.494850022
NUFIP2	0.378511623	0.494850022
PGAM1	0.378511623	0.48148606
RPL34	0.378511623	0.48148606
TSG101	0.378511623	0.443697499
CALM1	0.378511623	0.431798276
CNPY2	0.378511623	0.420216403
ap2m1a	0.378511623	0.420216403
MMAB	0.378511623	0.420216403
PABPC4	0.378511623	0.397940009
RBBP7	0.378511623	0.397940009
MRPL11	0.378511623	0.397940009
LGALS9	0.378511623	0.397940009
RPL7A	0.378511623	0.387216143
PPP2R2A	0.378511623	0.387216143
IGF2BP3	0.378511623	0.356547324
RTCB	0.378511623	0.356547324
ACAT1	0.378511623	0.346787486
COPS5	0.378511623	0.346787486
RPL22	0.378511623	0.327902142
IKZF3	0.378511623	0.30980392
GRSF1	0.378511623	0.30980392
MOV10	0.378511623	0.30980392
MYO1E	0.378511623	0.301029996
SMC2	0.378511623	0.301029996
IFI16	0.378511623	0.292429824
DDX21	0.378511623	0.27572413
UCHL5	0.378511623	0.27572413
DHX9	0.378511623	0.259637311
UNC45A	0.378511623	0.259637311
PPP1R7	0.378511623	0.259637311
GATAD2A	0.378511623	0.259637311
OGT	0.378511623	0.259637311
MYL6B	0.378511623	0.244125144
ABRAXAS2	0.378511623	0.236572006
FXR1	0.378511623	0.229147988
NUP50	0.378511623	0.22184875
HPRT1	0.378511623	0.22184875
NAT10	0.378511623	0.207608311
SNRPA1	0.378511623	0.200659451
IDE	0.378511623	0.200659451
SNRPD2	0.378511623	0.187086643
ADD3	0.378511623	0.167491087
NUSAP1	0.378511623	0.161150909
RALA	0.378511623	0.15490196
GEMIN4	0.378511623	0.15490196
COPS6	0.378511623	0.142667504
PPIL2	0.378511623	0.142667504
UBFD1	0.378511623	0.13667714
PRKAG1	0.378511623	0.13076828
CHCHD2	0.378511623	0.124938737
IQGAP1	0.378511623	0.119186408
SLIRP	0.378511623	0.113509275
SH3BGRL	0.378511623	0.113509275
THOC3	0.378511623	0.113509275
ITPA	0.378511623	0.113509275
ARL1	0.378511623	0.113509275
EIF3A	0.378511623	0.107905397
ZC3H14	0.378511623	0.102372909
EARS2	0.378511623	0.102372909
GSS	0.378511623	0.091514981
BLMH	0.378511623	0.091514981
ISOC2	0.378511623	0.091514981
POLD1	0.378511623	0.080921908
POLR2B	0.378511623	0.075720714
ZC3H11A	0.378511623	0.075720714
DDX6	0.263034406	2.795880017
SLC25A6	0.263034406	2.008773924
RPS3A	0.263034406	1.795880017
DNM1L	0.263034406	1.420216403
RPL24	0.263034406	1.283996656
DDX5	0.263034406	0.920818754
DARS	0.263034406	0.886056648
FARSB	0.263034406	0.769551079
CLIC1	0.263034406	0.721246399
BSG	0.263034406	0.721246399
MCM7	0.263034406	0.698970004
CAPG	0.263034406	0.698970004
DHX15	0.263034406	0.619788758
PSMD11	0.263034406	0.619788758
RPS16	0.263034406	0.585026652
PSMD8	0.263034406	0.585026652
OTUB1	0.263034406	0.568636236
HNRNPA1	0.263034406	0.552841969
SSBP1	0.263034406	0.552841969
HIST2H2AC	0.263034406	0.552841969
AK2	0.263034406	0.537602002
GNB1	0.263034406	0.522878745
HNRNPU	0.263034406	0.508638306
RPS6	0.263034406	0.508638306
TPI1	0.263034406	0.494850022
CORO1A	0.263034406	0.494850022
NAP1L1	0.263034406	0.494850022
CSDE1	0.263034406	0.494850022
HLA-DQA1	0.263034406	0.468521083
PABPC1	0.263034406	0.455931956
CYCS	0.263034406	0.455931956
RDX	0.263034406	0.443697499
RPL7	0.263034406	0.431798276
VDAC3	0.263034406	0.420216403
NCL	0.263034406	0.408935393
RPL19	0.263034406	0.408935393
CDK1	0.263034406	0.408935393
PAFAH1B2	0.263034406	0.408935393
HCLS1	0.263034406	0.397940009
RECQL	0.263034406	0.397940009
PCBP2	0.263034406	0.397940009
HIST1H1B	0.263034406	0.387216143
RPL23	0.263034406	0.387216143
BAP18	0.263034406	0.37675071
HLA-DRB4	0.263034406	0.37675071
ABCE1	0.263034406	0.366531544
RPS25	0.263034406	0.366531544
HNRNPA2B1	0.263034406	0.356547324
ACLY	0.263034406	0.356547324
TPM3	0.263034406	0.346787486
IGF2BP1	0.263034406	0.346787486
RPL23A	0.263034406	0.337242168
EIF3L	0.263034406	0.327902142
PDHA1	0.263034406	0.318758763
CDC5L	0.263034406	0.318758763
DDX3X	0.263034406	0.30980392
LSP1	0.263034406	0.30980392
SNAP23	0.263034406	0.292429824
PSMA1	0.263034406	0.283996656
TRIM25	0.263034406	0.283996656
PSMA6	0.263034406	0.27572413
RPL14	0.263034406	0.27572413
NARS	0.263034406	0.27572413
SNRPB	0.263034406	0.27572413
ABCF2	0.263034406	0.26760624
RFC3	0.263034406	0.259637311
RPLP1	0.263034406	0.259637311
G3BP2	0.263034406	0.251811973
KIF5B	0.263034406	0.244125144
KRT2	0.263034406	0.236572006
TOM1	0.263034406	0.236572006
CCDC6	0.263034406	0.236572006
KRT10	0.263034406	0.214670165
RAVER1	0.263034406	0.214670165
CAPRIN1	0.263034406	0.200659451
AGPS	0.263034406	0.200659451
SNRPA	0.263034406	0.187086643
RAB1A	0.263034406	0.187086643
YTHDF2	0.263034406	0.180456064
BCAP31	0.263034406	0.180456064
MNDA	0.263034406	0.167491087
PSMD5	0.263034406	0.167491087
RUNX3	0.263034406	0.161150909
RAB7A	0.263034406	0.15490196
USP10	0.263034406	0.15490196
FXR2	0.263034406	0.15490196
ARMC6	0.263034406	0.15490196
TSFM	0.263034406	0.148741651
RBBP4	0.263034406	0.148741651
ELOA	0.263034406	0.142667504
ILKAP	0.263034406	0.142667504
AAMP	0.263034406	0.142667504
NUBP2	0.263034406	0.142667504
FAM50A	0.263034406	0.142667504
RBM14	0.263034406	0.13667714
TES	0.263034406	0.13667714
DNAJC2	0.263034406	0.124938737
CYP51A1	0.263034406	0.124938737
SNX1	0.263034406	0.119186408
GM2A	0.263034406	0.119186408
BAX	0.263034406	0.113509275
LGALS1	0.263034406	0.113509275
NDUFV2	0.263034406	0.113509275
ECI1	0.263034406	0.113509275
TRNT1	0.263034406	0.096910013
NUDT4	0.263034406	0.096910013
SEPHS1	0.263034406	0.096910013
CPSF2	0.263034406	0.096910013
RUFY1	0.263034406	0.091514981
PTGES3	0.263034406	0.091514981
ATP5MF	0.263034406	0.091514981
VAPB	0.263034406	0.086186148
SRRM2	0.263034406	0.080921908
NDUFB10	0.263034406	0.080921908
SSSCA1	0.263034406	0.080921908
PLCG2	0.263034406	0.075720714
FMR1	0.263034406	0.075720714
SLC25A10	0.263034406	0.070581074
SEC23IP	0.263034406	0.070581074
ATP13A1	0.263034406	0.065501549
TAGLN2	0.137503524	1.031517051
PFKL	0.137503524	0.677780705
PRPF19	0.137503524	0.585026652
VDAC2	0.137503524	0.568636236
HNRNPD	0.137503524	0.431798276
RPL6	0.137503524	0.420216403
ANXA1	0.137503524	0.356547324
SLC3A2	0.137503524	0.356547324
PTBP1	0.137503524	0.346787486
STRBP	0.137503524	0.346787486
PSME2	0.137503524	0.337242168
HADHA	0.137503524	0.327902142
RPS3	0.137503524	0.318758763
EEF1A1	0.137503524	0.301029996
EEF1G	0.137503524	0.301029996
HIST1H1D	0.137503524	0.301029996
RPL27	0.137503524	0.283996656
EIF3E	0.137503524	0.27572413
DRG1	0.137503524	0.27572413
CTBP1	0.137503524	0.26760624
RCC2	0.137503524	0.259637311
Gnas	0.137503524	0.259637311
PHB	0.137503524	0.251811973
CTPS1	0.137503524	0.251811973
STX7	0.137503524	0.251811973
FDFT1	0.137503524	0.251811973
AAAS	0.137503524	0.251811973
HNRNPL	0.137503524	0.244125144
IMMT	0.137503524	0.244125144
VAPA	0.137503524	0.244125144
PYM1	0.137503524	0.236572006
RPL13	0.137503524	0.214670165
IDH3A	0.137503524	0.214670165
PPP2CA	0.137503524	0.214670165
RASAL3	0.137503524	0.207608311
SDHA	0.137503524	0.207608311
GPS1	0.137503524	0.200659451
ABCF1	0.137503524	0.193820026
CD99	0.137503524	0.193820026
RPL10A	0.137503524	0.187086643
SNW1	0.137503524	0.187086643
NSUN5	0.137503524	0.187086643
DDX1	0.137503524	0.180456064
HNRNPR	0.137503524	0.180456064
MRPS22	0.137503524	0.173925197
XRCC1	0.137503524	0.167491087
EMD	0.137503524	0.167491087
STOML2	0.137503524	0.161150909
EIF2S1	0.137503524	0.161150909
RPS17	0.137503524	0.15490196
LYAR	0.137503524	0.15490196
RPS2	0.137503524	0.148741651
NONO	0.137503524	0.142667504
KPNB1	0.137503524	0.142667504
RPS5	0.137503524	0.142667504
DNAJA3	0.137503524	0.142667504
C8orf33	0.137503524	0.142667504
PARP1	0.137503524	0.13667714
EIF3M	0.137503524	0.13667714
RPS20	0.137503524	0.13076828
HIST1H1C	0.137503524	0.124938737
MSH2	0.137503524	0.124938737
PSMB10	0.137503524	0.124938737
ILVBL	0.137503524	0.124938737
SLC16A1	0.137503524	0.124938737
COLGALT1	0.137503524	0.124938737
SNRPD3	0.137503524	0.124938737
TARS	0.137503524	0.119186408
PGD	0.137503524	0.119186408
FAM120A	0.137503524	0.119186408
GPX1	0.137503524	0.119186408
MMS19	0.137503524	0.119186408
MAT2A	0.137503524	0.113509275
ARHGEF1	0.137503524	0.113509275
PLG	0.137503524	0.113509275
ISG15	0.137503524	0.113509275
G3BP1	0.137503524	0.107905397
PIH1D1	0.137503524	0.102372909
MIPEP	0.137503524	0.102372909
TRAFD1	0.137503524	0.102372909
HNRNPA0	0.137503524	0.096910013
KRT14	0.137503524	0.091514981
NME2	0.137503524	0.091514981
MRTO4	0.137503524	0.091514981
PFDN2	0.137503524	0.091514981
SH3GL1	0.137503524	0.091514981
IKBIP	0.137503524	0.091514981
SORD	0.137503524	0.091514981
HNRNPF	0.137503524	0.086186148
SFPQ	0.137503524	0.080921908
RPL8	0.137503524	0.080921908
NT5C2	0.137503524	0.080921908
TBL1XR1	0.137503524	0.080921908
LBR	0.137503524	0.080921908
C1QBP	0.137503524	0.075720714
SYK	0.137503524	0.075720714
MAN2B1	0.137503524	0.075720714
LARP4B	0.137503524	0.075720714
PAWR	0.137503524	0.075720714
EHD1	0.137503524	0.070581074
BUB3	0.137503524	0.070581074
UBE2I	0.137503524	0.070581074
LAT2	0.137503524	0.070581074
PGRMC2	0.137503524	0.070581074
ERLIN2	0.137503524	0.070581074
Igkc	0.137503524	0.065501549
PRDX3	0.137503524	0.065501549
ARFGAP2	0.137503524	0.065501549
COPA	0.137503524	0.060480747
GMIP	0.137503524	0.060480747
FAM107B	0.137503524	0.055517328
ASNA1	0.137503524	0.055517328
INPP5D	0.137503524	0.055517328
HGH1	0.137503524	0.055517328
TMED9	0.137503524	0.050609993
TYMS	0.137503524	0.050609993
RABEP1	0.137503524	0.050609993
COIL	0.137503524	0.050609993
ADSL	0.137503524	0.045757491
ELF1	0.137503524	0.045757491
PSAP	0.137503524	0.045757491
PIK3AP1	0.137503524	0.045757491
CDK5RAP3	0.137503524	0.040958608
DNAAF5	0.137503524	0.040958608
HDHD5	0.137503524	0.040958608
Gapdh	0.137503524	0.040958608
GLO1	0.137503524	0.036212173
SRPK1	0.137503524	0.036212173
PDS5A	0.137503524	0.036212173
XPO7	0.137503524	0.031517051
PPP6R1	0.137503524	0.031517051
HSPBP1	0.137503524	0.031517051
NOP53	0.137503524	0.026872146
KRT4	0	0.920818754
UBL4A	0	0.823908741
DDX27	0	0.823908741
FAH	0	0.823908741
GRK3	0	0.823908741
FGD2	0	0.431798276
OSGEP	0	0.431798276
GRN	0	0.366531544
TNPO1	0	0.318758763
LDHB	0	0.27572413
TMPO	0	0.27572413
AARS	0	0.259637311
STAT1	0	0.251811973
MCM4	0	0.251811973
PRMT1	0	0.180456064
EIF2S3	0	0.173925197
ILF3	0	0.167491087
ATP5F1B	0	0.148741651
FKBP4	0	0.148741651
MTDH	0	0.148741651
HNRNPC	0	0.148741651
EEF1D	0	0.142667504
RPLP0	0	0.13076828
PCBP1	0	0.13076828
PGM1	0	0.13076828
SNRPB2	0	0.13076828
AHCY	0	0.124938737
DNAJA2	0	0.119186408
TUBB	0	0.113509275
YWHAZ	0	0.113509275
HSPA1A	0	0.113509275
PPIA	0	0.107905397
HIST1H2BK	0	0.107905397
HSPA9	0	0.102372909
PAK2	0	0.102372909
RpS9	0	0.102372909
RPS10	0	0.096910013
PPA2	0	0.096910013
TBCA	0	0.096910013
ENO1	0	0.091514981
NPM1	0	0.086186148
RPL5	0	0.086186148
PCNP	0	0.086186148
TRIM22	0	0.086186148
TKT	0	0.080921908
ANXA2	0	0.080921908
MDH2	0	0.080921908
NACA	0	0.080921908
HSPA14	0	0.080921908
CYB5R3	0	0.080921908
PPT1	0	0.080921908
SYNCRIP	0	0.075720714
RPL12	0	0.070581074
ETFA	0	0.070581074
EIF3H	0	0.065501549
XRCC5	0	0.060480747
RPL4	0	0.060480747
Phb2	0	0.060480747
PAICS	0	0.060480747
FARSA	0	0.060480747
CCAR2	0	0.060480747
GLS	0	0.060480747
CDC42	0	0.060480747
PCK2	0	0.060480747
PA2G4	0	0.055517328
RPS13	0	0.055517328
TOP1	0	0.055517328
ASNS	0	0.055517328
YWHAQ	0	0.055517328
RAB11B	0	0.055517328
PSMB3	0	0.055517328
TUBB3	0	0.055517328
GAPDH	0	0.050609993
RPS4X	0	0.050609993
EIF2AK2	0	0.050609993
GRWD1	0	0.050609993
TUBB4B	0	0.050609993
ELMO1	0	0.050609993
PRDX6	0	0.050609993
PSMA5	0	0.050609993
TUBB6	0	0.050609993
ADH5	0	0.050609993
TCP1	0	0.045757491
GDI2	0	0.045757491
PSMC1	0	0.045757491
ERP29	0	0.045757491
PSMC5	0	0.045757491
DDX19A	0	0.045757491
PUS1	0	0.045757491
TMX1	0	0.045757491
MSN	0	0.040958608
PDIA3	0	0.040958608
PARK7	0	0.040958608
HSD17B10	0	0.040958608
PSMA4	0	0.040958608
KRT5	0	0.040958608
AKR1A1	0	0.040958608
PRMT5	0	0.040958608
ZC3H15	0	0.040958608
KIF2C	0	0.040958608
CASP3	0	0.040958608
PTPN6	0	0.036212173
HNRNPM	0	0.036212173
EIF3D	0	0.036212173
SF3A3	0	0.036212173
RPL18	0	0.036212173
IRF4	0	0.036212173
HMGCS1	0	0.036212173
EPS15L1	0	0.036212173
CAMK4	0	0.036212173
MOGS	0	0.036212173
MYD88	0	0.036212173
HMGB1	0	0.031517051
SSB	0	0.031517051
DNAJA1	0	0.031517051
UQCRC1	0	0.031517051
FDPS	0	0.031517051
RABGGTA	0	0.031517051
PPP6C	0	0.031517051
NCAPH	0	0.031517051
AKR7A2	0	0.031517051
FCRLA	0	0.031517051
ANXA5	0	0.026872146
UQCRC2	0	0.026872146
ST13	0	0.026872146
ETF1	0	0.026872146
TBK1	0	0.026872146
RPL11	0	0.026872146
RPS12	0	0.026872146
ARHGAP18	0	0.026872146
LDAH	0	0.026872146
FAS	0	0.026872146
vps29	0	0.026872146
RIC8A	0	0.026872146
PPP4C	0	0.026872146
GCSAM	0	0.026872146
DNAJB6	0	0.026872146
PCNA	0	0.022276395
TALDO1	0	0.022276395
EVL	0	0.022276395
LASP1	0	0.022276395
AHSA1	0	0.022276395
RPS15A	0	0.022276395
TPD52L2	0	0.022276395
TSR1	0	0.022276395
COTL1	0	0.022276395
OCIAD1	0	0.022276395
Hdac2	0	0.022276395
PFDN5	0	0.022276395
XRCC6	0	0.017728767
CCT4	0	0.017728767
VDAC1	0	0.017728767
ACO2	0	0.017728767
SCFD1	0	0.017728767
CORO7	0	0.017728767
CBR1	0	0.017728767
EEF1B2	0	0.017728767
CHCHD3	0	0.017728767
NFS1	0	0.017728767
SEC31A	0	0.017728767
MCTS1	0	0.017728767
ASF1A	0	0.017728767
KRT1	0	0.013228266
HNRNPK	0	0.013228266
ILF2	0	0.013228266
DLD	0	0.013228266
RAN	0	0.013228266
BTF3	0	0.013228266
MATR3	0	0.013228266
HIST1H4A	0	0.013228266
HK2	0	0.013228266
RRM2	0	0.013228266
KCMF1	0	0.013228266
PKN1	0	0.013228266
EIF2B2	0	0.013228266
EIF4A1	0	0.008773924
GARS	0	0.008773924
VASP	0	0.008773924
RPL9	0	0.008773924
PSMA3	0	0.008773924
ALB	0	0.008773924
LETM1	0	0.008773924
RPL38	0	0.008773924
PEPD	0	0.008773924
RAB5C	0	0.008773924
RFC2	0	0.008773924
UBA5	0	0.008773924
PSMG1	0	0.008773924
HVCN1	0	0.008773924
H1FX	0	0.008773924
KRT16	0	0.008773924
COPS7A	0	0.008773924
PATL1	0	0.008773924
PPIH	0	0.008773924
SPTLC1	0	0.008773924
SELL	0	0.008773924
COX6B1	0	0.008773924
POLRMT	0	0.008773924
LIMD1	0	0.008773924
NUCKS1	0	0.008773924
EZR	0	0.004364805
CS	0	0.004364805
HLA-DRA	0	0.004364805
RPS18	0	0.004364805
RPS27A	0	0.004364805
SLC25A12	0	0.004364805
NAP1L4	0	0.004364805
DNAJB1	0	0.004364805
FDXR	0	0.004364805
AKR1B1	0	0.004364805
EIF2B4	0	0.004364805
CDKN2AIP	0	0.004364805
NUDCD3	0	0.004364805
YY1	0	0.004364805
SEL1L	0	0.004364805
TSC22D4	0	0.004364805
COPS8	0	0.004364805
UAP1	0	0.004364805
CD82	0	0.004364805
NUP37	0	0.004364805
KRT9	0	0
SGTA	0	0
cugbp1-a	0	0
MTHFD1	-0.152003093	1.420216403
CCT5	-0.152003093	1.13667714
CCT8	-0.152003093	1.055517328
LCP1	-0.152003093	1.017728767
IMPDH2	-0.152003093	1
PGK1	-0.152003093	0.886056648
GRHPR	-0.152003093	0.853871964
SH3GLB1	-0.152003093	0.853871964
PPP3CB	-0.152003093	0.853871964
sucC	-0.152003093	0.853871964
PDXK	-0.152003093	0.853871964
ATP5F1D	-0.152003093	0.853871964
HSP90AB1	-0.152003093	0.823908741
YWHAG	-0.152003093	0.744727495
PSME1	-0.152003093	0.721246399
EEF2	-0.152003093	0.698970004
MX1	-0.152003093	0.677780705
LAP3	-0.152003093	0.657577319
PPP2R1A	-0.152003093	0.657577319
PDLIM1	-0.152003093	0.657577319
HSP90AA1	-0.152003093	0.638272164
TUFM	-0.152003093	0.619788758
ANP32A	-0.152003093	0.619788758
PLS3	-0.152003093	0.619788758
SAE1	-0.152003093	0.602059991
RRM1	-0.152003093	0.585026652
FERMT3	-0.152003093	0.568636236
TRIR	-0.152003093	0.552841969
CKAP4	-0.152003093	0.522878745
PDCD4	-0.152003093	0.508638306
GNA13	-0.152003093	0.508638306
WARS	-0.152003093	0.494850022
HLA-B	-0.152003093	0.48148606
PSPC1	-0.152003093	0.48148606
PIP4K2A	-0.152003093	0.468521083
TOMM40	-0.152003093	0.455931956
YBX1	-0.152003093	0.443697499
ANP32B	-0.152003093	0.431798276
LDHA	-0.152003093	0.420216403
RACK1	-0.152003093	0.420216403
HSPA8	-0.152003093	0.408935393
DLST	-0.152003093	0.387216143
PRDX1	-0.152003093	0.366531544
MARCKS	-0.152003093	0.356547324
ARCN1	-0.152003093	0.356547324
PEBP1	-0.152003093	0.356547324
LRRC59	-0.152003093	0.356547324
RARS	-0.152003093	0.346787486
ANXA6	-0.152003093	0.337242168
ALDOA	-0.152003093	0.337242168
SHMT2	-0.152003093	0.337242168
UBA1	-0.152003093	0.327902142
SERBP1	-0.152003093	0.327902142
USP5	-0.152003093	0.327902142
NAMPT	-0.152003093	0.327902142
CCT2	-0.152003093	0.318758763
CAP1	-0.152003093	0.318758763
MCM5	-0.152003093	0.318758763
HSPA5	-0.152003093	0.30980392
RPL21	-0.152003093	0.30980392
ATP5PO	-0.152003093	0.30980392
ATP5F1A	-0.152003093	0.301029996
RPN1	-0.152003093	0.301029996
ME2	-0.152003093	0.301029996
SUCLG2	-0.152003093	0.301029996
PFKP	-0.152003093	0.27572413
SRM	-0.152003093	0.27572413
AP2A1	-0.152003093	0.26760624
PPAT	-0.152003093	0.259637311
RNH1	-0.152003093	0.251811973
RAB35	-0.152003093	0.251811973
KARS	-0.152003093	0.244125144
CDC37	-0.152003093	0.244125144
CCT6A	-0.152003093	0.236572006
AHSG	-0.152003093	0.236572006
EIF3F	-0.152003093	0.236572006
LRRC47	-0.152003093	0.236572006
KIF2A	-0.152003093	0.229147988
NSUN2	-0.152003093	0.229147988
DENR	-0.152003093	0.229147988
HSPA4L	-0.152003093	0.229147988
KHSRP	-0.152003093	0.22184875
PDIA6	-0.152003093	0.22184875
LONP1	-0.152003093	0.22184875
MCMBP	-0.152003093	0.22184875
ADRM1	-0.152003093	0.22184875
EHD4	-0.152003093	0.214670165
PLIN3	-0.152003093	0.214670165
GSK3A	-0.152003093	0.214670165
PGM2	-0.152003093	0.214670165
STAT2	-0.152003093	0.214670165
ACP1	-0.152003093	0.207608311
DPP9	-0.152003093	0.207608311
FKBP1A	-0.152003093	0.207608311
EFTUD2	-0.152003093	0.200659451
TUBA1B	-0.152003093	0.193820026
RUVBL2	-0.152003093	0.193820026
HLA-DRB1	-0.152003093	0.193820026
OGDH	-0.152003093	0.193820026
SKP1	-0.152003093	0.193820026
PNP	-0.152003093	0.187086643
APEX1	-0.152003093	0.187086643
YWHAB	-0.152003093	0.187086643
USO1	-0.152003093	0.187086643
LMAN1	-0.152003093	0.187086643
ACBD3	-0.152003093	0.187086643
TIA1	-0.152003093	0.187086643
YARS	-0.152003093	0.180456064
MCM2	-0.152003093	0.180456064
CPNE3	-0.152003093	0.180456064
PSMA7	-0.152003093	0.180456064
TUBA4A	-0.152003093	0.180456064
COPG2	-0.152003093	0.180456064
UBQLN2	-0.152003093	0.180456064
PHGDH	-0.152003093	0.173925197
TIMM44	-0.152003093	0.173925197
ACSL3	-0.152003093	0.173925197
OGFR	-0.152003093	0.173925197
NOSIP	-0.152003093	0.173925197
SAR1A	-0.152003093	0.173925197
PPIB	-0.152003093	0.167491087
MRI1	-0.152003093	0.167491087
OSBPL8	-0.152003093	0.167491087
NELFB	-0.152003093	0.167491087
SEC13	-0.152003093	0.167491087
CNN2	-0.152003093	0.161150909
ITGB7	-0.152003093	0.161150909
GSPT1	-0.152003093	0.161150909
LAMP2	-0.152003093	0.161150909
ALDH18A1	-0.152003093	0.15490196
NME1	-0.152003093	0.15490196
SRSF1	-0.152003093	0.15490196
FH	-0.152003093	0.15490196
PSMD4	-0.152003093	0.15490196
DDOST	-0.152003093	0.15490196
HSPD1	-0.152003093	0.148741651
QARS	-0.152003093	0.148741651
AFG3L2	-0.152003093	0.148741651
COX4I1	-0.152003093	0.148741651
BCAT2	-0.152003093	0.148741651
PLRG1	-0.152003093	0.148741651
GATM	-0.152003093	0.148741651
TRMT1	-0.152003093	0.148741651
EIF4E	-0.152003093	0.148741651
pstS	-0.152003093	0.148741651
NUDC	-0.152003093	0.142667504
AP1M1	-0.152003093	0.142667504
CLPP	-0.152003093	0.142667504
IFI44L	-0.152003093	0.13667714
NAA10	-0.152003093	0.13667714
ACTR1A	-0.152003093	0.13667714
ATP1B3	-0.152003093	0.13667714
GLYR1	-0.152003093	0.13667714
CPT1A	-0.152003093	0.13667714
PCID2	-0.152003093	0.13667714
OXCT1	-0.152003093	0.13076828
TRABD	-0.152003093	0.13076828
GANAB	-0.152003093	0.124938737
PSMC6	-0.152003093	0.124938737
SF3B2	-0.152003093	0.124938737
XPOT	-0.152003093	0.124938737
TAF15	-0.152003093	0.124938737
AIFM1	-0.152003093	0.119186408
CSK	-0.152003093	0.119186408
MAPRE1	-0.152003093	0.119186408
IRF2BP2	-0.152003093	0.119186408
SSR1	-0.152003093	0.119186408
UBLCP1	-0.152003093	0.119186408
CCT3	-0.152003093	0.113509275
HNRNPDL	-0.152003093	0.113509275
CANX	-0.152003093	0.107905397
BTK	-0.152003093	0.107905397
SF3A2	-0.152003093	0.107905397
CD3EAP	-0.152003093	0.107905397
ZNF207	-0.152003093	0.107905397
SIT1	-0.152003093	0.107905397
GSTP1	-0.152003093	0.102372909
GLRX3	-0.152003093	0.102372909
CD97	-0.152003093	0.102372909
LIG1	-0.152003093	0.102372909
UBE2N	-0.152003093	0.102372909
GGH	-0.152003093	0.102372909
EIF3B	-0.152003093	0.096910013
HMGB2	-0.152003093	0.096910013
PRPS1	-0.152003093	0.096910013
RTN4	-0.152003093	0.096910013
COPS4	-0.152003093	0.096910013
PCMT1	-0.152003093	0.096910013
PSMB4	-0.152003093	0.096910013
ABCF3	-0.152003093	0.096910013
RPS26	-0.152003093	0.096910013
CHMP2A	-0.152003093	0.096910013
LRPPRC	-0.152003093	0.091514981
MRPL12	-0.152003093	0.091514981
XRN2	-0.152003093	0.091514981
GLOD4	-0.152003093	0.091514981
EPS15	-0.152003093	0.091514981
NCBP1	-0.152003093	0.091514981
CLPX	-0.152003093	0.091514981
DNAJC7	-0.152003093	0.086186148
PARP9	-0.152003093	0.086186148
NAGK	-0.152003093	0.086186148
CLTA	-0.152003093	0.086186148
Lyar	-0.152003093	0.086186148
RPL32	-0.152003093	0.080921908
TECR	-0.152003093	0.080921908
CUL1	-0.152003093	0.080921908
HIBCH	-0.152003093	0.080921908
PSMG2	-0.152003093	0.080921908
RBM17	-0.152003093	0.080921908
POLD3	-0.152003093	0.080921908
AIMP2	-0.152003093	0.075720714
DAP3	-0.152003093	0.075720714
PRDX5	-0.152003093	0.075720714
PSMD13	-0.152003093	0.070581074
WAS	-0.152003093	0.070581074
DNAJC9	-0.152003093	0.070581074
EXOSC6	-0.152003093	0.070581074
LTV1	-0.152003093	0.070581074
PNKP	-0.152003093	0.070581074
HSD17B4	-0.152003093	0.065501549
RAB8A	-0.152003093	0.065501549
STAT3	-0.152003093	0.065501549
DDX54	-0.152003093	0.065501549
ATP5PD	-0.152003093	0.060480747
FKBP3	-0.152003093	0.060480747
TUBG1	-0.152003093	0.060480747
AGK	-0.152003093	0.060480747
PTPRCAP	-0.152003093	0.060480747
MIF	-0.152003093	0.060480747
SERPINH1	-0.152003093	0.060480747
Grcc10	-0.152003093	0.060480747
NEDD1	-0.152003093	0.060480747
CMTR1	-0.152003093	0.060480747
CSTF3	-0.152003093	0.060480747
PAPOLA	-0.152003093	0.060480747
SPCS2	-0.152003093	0.060480747
LSM12	-0.152003093	0.060480747
Babam2	-0.152003093	0.060480747
BUD23	-0.152003093	0.060480747
VCL	-0.152003093	0.055517328
NAPA	-0.152003093	0.055517328
P4HA1	-0.152003093	0.055517328
OPA1	-0.152003093	0.055517328
FAF1	-0.152003093	0.055517328
PICALM	-0.152003093	0.055517328
SASH3	-0.152003093	0.050609993
BLVRA	-0.152003093	0.050609993
ELOB	-0.152003093	0.050609993
TBC1D5	-0.152003093	0.050609993
SH3BGRL3	-0.152003093	0.050609993
AARS2	-0.152003093	0.050609993
F11R	-0.152003093	0.050609993
FAM129A	-0.152003093	0.050609993
WASF2	-0.152003093	0.045757491
DIMT1	-0.152003093	0.045757491
POLD2	-0.152003093	0.045757491
CBX3	-0.152003093	0.045757491
PYGB	-0.152003093	0.045757491
MAPRE2	-0.152003093	0.045757491
ICAM3	-0.152003093	0.045757491
ITGA4	-0.152003093	0.045757491
TLE3	-0.152003093	0.045757491
CCAR1	-0.152003093	0.045757491
IDH3G	-0.152003093	0.045757491
DOK2	-0.152003093	0.045757491
GMPR2	-0.152003093	0.045757491
PLAA	-0.152003093	0.040958608
DHODH	-0.152003093	0.040958608
CAMK2A	-0.152003093	0.040958608
CWF19L1	-0.152003093	0.040958608
IGBP1	-0.152003093	0.036212173
PCYT1A	-0.152003093	0.036212173
TOMM34	-0.152003093	0.036212173
TRAF3IP3	-0.152003093	0.036212173
CNBP	-0.152003093	0.036212173
ZNF428	-0.152003093	0.036212173
AK6	-0.152003093	0.036212173
SUPT5H	-0.152003093	0.036212173
BDH1	-0.152003093	0.036212173
NAF1	-0.152003093	0.036212173
TTLL12	-0.152003093	0.031517051
MRPL44	-0.152003093	0.031517051
PYCR2	-0.152003093	0.031517051
SBDS	-0.152003093	0.031517051
RNASEH2B	-0.152003093	0.031517051
RNPS1	-0.152003093	0.031517051
DIABLO	-0.152003093	0.031517051
MYO1F	-0.152003093	0.031517051
SAMM50	-0.152003093	0.031517051
HTATSF1	-0.152003093	0.031517051
MRPL22	-0.152003093	0.031517051
QDPR	-0.152003093	0.031517051
VPS51	-0.152003093	0.031517051
RPRD1B	-0.152003093	0.026872146
SMG9	-0.152003093	0.026872146
EPN1	-0.152003093	0.026872146
PPM1A	-0.152003093	0.026872146
IDI1	-0.152003093	0.026872146
ERAL1	-0.152003093	0.026872146
ATP6V1D	-0.152003093	0.026872146
nuoB	-0.152003093	0.026872146
RCN1	-0.152003093	0.022276395
CASP1	-0.152003093	0.022276395
RELA	-0.152003093	0.022276395
LAMP1	-0.152003093	0.022276395
NRDC	-0.152003093	0.022276395
GALNT7	-0.152003093	0.022276395
NAA50	-0.152003093	0.022276395
CCDC59	-0.152003093	0.022276395
GOLPH3	-0.152003093	0.022276395
APOL3	-0.152003093	0.022276395
TXLNG	-0.152003093	0.022276395
HSP90B1	-0.321928095	2.060480747
EIF4A3	-0.321928095	1.823908741
ATP5F1C	-0.321928095	1.677780705
VCP	-0.321928095	1.468521083
MCM3	-0.321928095	1.397940009
STRAP	-0.321928095	1.318758763
RPS9	-0.321928095	1.30980392
YBX3	-0.321928095	1.251811973
COPG1	-0.321928095	1.229147988
RANBP3	-0.321928095	1.113509275
P4HB	-0.321928095	0.958607315
RUVBL1	-0.321928095	0.920818754
CAPN1	-0.321928095	0.920818754
MDH1	-0.321928095	0.886056648
TIGAR	-0.321928095	0.886056648
CALR	-0.321928095	0.823908741
BID	-0.321928095	0.823908741
HSPH1	-0.321928095	0.769551079
EIF3I	-0.321928095	0.769551079
SLC25A3	-0.321928095	0.769551079
YWHAE	-0.321928095	0.744727495
NDUFS1	-0.321928095	0.744727495
TAP1	-0.321928095	0.744727495
MTA2	-0.321928095	0.721246399
IL16	-0.321928095	0.721246399
ISOC1	-0.321928095	0.721246399
HLA-A	-0.321928095	0.698970004
HLA-DRB1	-0.321928095	0.677780705
NANS	-0.321928095	0.677780705
TMPO	-0.321928095	0.657577319
RPSA	-0.321928095	0.657577319
PUF60	-0.321928095	0.657577319
DCTN2	-0.321928095	0.657577319
MRPL4	-0.321928095	0.657577319
ACAD9	-0.321928095	0.638272164
DLAT	-0.321928095	0.638272164
TRMT10C	-0.321928095	0.638272164
CNPY3	-0.321928095	0.638272164
APOL2	-0.321928095	0.638272164
EIF5A	-0.321928095	0.619788758
YWHAH	-0.321928095	0.619788758
APBB1IP	-0.321928095	0.619788758
PRPF31	-0.321928095	0.602059991
IST1	-0.321928095	0.602059991
TRIM28	-0.321928095	0.585026652
EIF4G2	-0.321928095	0.585026652
POU2F1	-0.321928095	0.585026652
HLA-C	-0.321928095	0.585026652
TCEA1	-0.321928095	0.568636236
PGAM5	-0.321928095	0.568636236
TIMM50	-0.321928095	0.568636236
PFN1	-0.321928095	0.552841969
HSPA4	-0.321928095	0.552841969
EIF4B	-0.321928095	0.552841969
NASP	-0.321928095	0.552841969
RPS19	-0.321928095	0.552841969
HLA-A	-0.321928095	0.552841969
DDB1	-0.321928095	0.537602002
KPNA2	-0.321928095	0.537602002
HLA-B	-0.321928095	0.537602002
PSMC3	-0.321928095	0.522878745
PSMC4	-0.321928095	0.522878745
U2AF2	-0.321928095	0.522878745
NT5C3A	-0.321928095	0.522878745
MARCKSL1	-0.321928095	0.522878745
GPI	-0.321928095	0.494850022
CCT7	-0.321928095	0.494850022
VPS35	-0.321928095	0.494850022
NFKB1	-0.321928095	0.494850022
IDH3B	-0.321928095	0.494850022
HNRNPAB	-0.321928095	0.494850022
PSMD1	-0.321928095	0.48148606
Eif4h	-0.321928095	0.48148606
PMPCA	-0.321928095	0.468521083
GRAP2	-0.321928095	0.468521083
ETFB	-0.321928095	0.455931956
UBA2	-0.321928095	0.455931956
Eno1	-0.321928095	0.455931956
SCRN1	-0.321928095	0.455931956
GMFG	-0.321928095	0.455931956
CAND1	-0.321928095	0.443697499
PSAT1	-0.321928095	0.443697499
PRPF6	-0.321928095	0.443697499
AP3B1	-0.321928095	0.443697499
Kpna3	-0.321928095	0.443697499
ATIC	-0.321928095	0.431798276
SET	-0.321928095	0.431798276
AP2B1	-0.321928095	0.431798276
ERP44	-0.321928095	0.431798276
GLUD1	-0.321928095	0.420216403
ITGB2	-0.321928095	0.420216403
NCF1	-0.321928095	0.408935393
FNBP1	-0.321928095	0.397940009
PDIA4	-0.321928095	0.387216143
OLA1	-0.321928095	0.387216143
HDAC1	-0.321928095	0.387216143
RAD23B	-0.321928095	0.37675071
ESYT1	-0.321928095	0.37675071
GTPBP1	-0.321928095	0.37675071
PRKCSH	-0.321928095	0.356547324
ARHGAP17	-0.321928095	0.356547324
RFC5	-0.321928095	0.356547324
SRC	-0.321928095	0.356547324
SARS	-0.321928095	0.346787486
PSMB1	-0.321928095	0.346787486
GTF2F1	-0.321928095	0.346787486
TIAL1	-0.321928095	0.346787486
NOP56	-0.321928095	0.346787486
GMPS	-0.321928095	0.337242168
ANXA4	-0.321928095	0.337242168
CNDP2	-0.321928095	0.337242168
TPT1	-0.321928095	0.337242168
PNO1	-0.321928095	0.337242168
PRKACA	-0.321928095	0.337242168
TSTA3	-0.321928095	0.337242168
ANXA7	-0.321928095	0.327902142
ARHGDIA	-0.321928095	0.327902142
RHOA	-0.321928095	0.327902142
RPA2	-0.321928095	0.327902142
STAT5A	-0.321928095	0.327902142
MAP2K2	-0.321928095	0.327902142
PKM	-0.321928095	0.318758763
GOT2	-0.321928095	0.318758763
ACADVL	-0.321928095	0.318758763
MRPL19	-0.321928095	0.318758763
LUC7L2	-0.321928095	0.30980392
MTHFD1L	-0.321928095	0.30980392
UHRF1	-0.321928095	0.30980392
CAB39	-0.321928095	0.301029996
SFXN1	-0.321928095	0.301029996
FSCN1	-0.321928095	0.301029996
U2AF1L5	-0.321928095	0.301029996
ARHGDIB	-0.321928095	0.292429824
HLA-DPB1	-0.321928095	0.292429824
ATP6V1B2	-0.321928095	0.27572413
SUB1	-0.321928095	0.26760624
RPIA	-0.321928095	0.26760624
ARF3	-0.321928095	0.26760624
DNAJC8	-0.321928095	0.259637311
TPD52	-0.321928095	0.259637311
CHMP5	-0.321928095	0.259637311
STAT6	-0.321928095	0.259637311
MT-CO2	-0.321928095	0.259637311
NDUFS3	-0.321928095	0.259637311
HDGF	-0.321928095	0.251811973
ATXN2L	-0.321928095	0.251811973
HSPE1	-0.321928095	0.251811973
KPNA6	-0.321928095	0.251811973
SRP72	-0.321928095	0.244125144
CD44	-0.321928095	0.244125144
SRP54	-0.321928095	0.244125144
PMPCB	-0.321928095	0.244125144
RPL35	-0.321928095	0.236572006
ACAA2	-0.321928095	0.229147988
YARS2	-0.321928095	0.229147988
CHEK1	-0.321928095	0.229147988
RTCA	-0.321928095	0.229147988
OXA1L	-0.321928095	0.229147988
TGOLN2	-0.321928095	0.229147988
SF1	-0.321928095	0.22184875
CAPNS1	-0.321928095	0.22184875
PAK1	-0.321928095	0.214670165
PPP5C	-0.321928095	0.214670165
TERF2IP	-0.321928095	0.214670165
UBE2V1	-0.321928095	0.214670165
GATAD2B	-0.321928095	0.214670165
SRSF2	-0.321928095	0.207608311
NIT2	-0.321928095	0.207608311
RPL36	-0.321928095	0.207608311
GFPT1	-0.321928095	0.193820026
SEC22B	-0.321928095	0.193820026
MBD3	-0.321928095	0.187086643
CARS2	-0.321928095	0.187086643
DCXR	-0.321928095	0.187086643
RTFDC1	-0.321928095	0.187086643
SUMO2	-0.321928095	0.187086643
SNRPF	-0.321928095	0.187086643
PPM1G	-0.321928095	0.180456064
MAP2K1	-0.321928095	0.180456064
CUL3	-0.321928095	0.180456064
IMPA1	-0.321928095	0.180456064
UBXN7	-0.321928095	0.180456064
KYNU	-0.321928095	0.180456064
PQBP1	-0.321928095	0.180456064
MOB1B	-0.321928095	0.180456064
TFCP2	-0.321928095	0.180456064
GMFB	-0.321928095	0.180456064
NOP2	-0.321928095	0.173925197
SUGT1	-0.321928095	0.173925197
DDX23	-0.321928095	0.173925197
M6PR	-0.321928095	0.173925197
SNAP29	-0.321928095	0.173925197
SPTLC2	-0.321928095	0.173925197
PRDX4	-0.321928095	0.173925197
UBE2L3	-0.321928095	0.167491087
PTPA	-0.321928095	0.167491087
ATP5MG	-0.321928095	0.167491087
SNX6	-0.321928095	0.161150909
RAB8B	-0.321928095	0.161150909
GTF2I	-0.321928095	0.15490196
ARHGAP1	-0.321928095	0.15490196
NBN	-0.321928095	0.15490196
HMGN5	-0.321928095	0.15490196
COPS2	-0.321928095	0.148741651
RAB14	-0.321928095	0.148741651
NDUFA9	-0.321928095	0.142667504
CD5	-0.321928095	0.142667504
SRI	-0.321928095	0.142667504
MAP4K1	-0.321928095	0.142667504
TMSB4X	-0.321928095	0.13667714
JPT2	-0.321928095	0.13667714
CTSZ	-0.321928095	0.13667714
FCER2	-0.321928095	0.13076828
PFAS	-0.321928095	0.13076828
MZB1	-0.321928095	0.13076828
SUCLG1	-0.321928095	0.13076828
SCAMP3	-0.321928095	0.13076828
SEC23A	-0.321928095	0.13076828
PRPS2	-0.321928095	0.13076828
ARF5	-0.321928095	0.13076828
ABI3	-0.321928095	0.13076828
EIF5	-0.321928095	0.124938737
IARS	-0.321928095	0.119186408
ARID3A	-0.321928095	0.119186408
C12orf10	-0.321928095	0.119186408
GTPBP10	-0.321928095	0.119186408
SDHB	-0.321928095	0.113509275
UBAP2	-0.321928095	0.113509275
LUC7L3	-0.321928095	0.113509275
IPO8	-0.321928095	0.113509275
DDX49	-0.321928095	0.113509275
CUL4A	-0.321928095	0.107905397
SUPT16H	-0.321928095	0.102372909
ZCCHC8	-0.321928095	0.091514981
HYOU1	-0.321928095	0.091514981
TPP2	-0.321928095	0.080921908
HK1	-0.321928095	0.080921908
FGA	-0.321928095	0.065501549
THOC6	-0.321928095	0.055517328
SNX3	-0.321928095	0.040958608
FUBP1	-0.514573173	2.346787486
SRP68	-0.514573173	2.229147988
PRKCB	-0.514573173	2.22184875
NAE1	-0.514573173	1.698970004
SARNP	-0.514573173	1.677780705
ATXN10	-0.514573173	1.443697499
PDCD6IP	-0.514573173	1.387216143
AP1B1	-0.514573173	1.292429824
SND1	-0.514573173	1.26760624
ALYREF	-0.514573173	1.259637311
TXNDC5	-0.514573173	1.251811973
MCM6	-0.514573173	1.22184875
GART	-0.514573173	1.207608311
RPS28	-0.514573173	1.207608311
HDGFL2	-0.514573173	1.167491087
EIF3C	-0.514573173	1.13076828
DDX39A	-0.514573173	1.102372909
PRIM2	-0.514573173	1.091514981
SERPINB10	-0.514573173	1.091514981
MTAP	-0.514573173	1.080921908
EIF2A	-0.514573173	1.060480747
FUBP3	-0.514573173	1.060480747
MARK2	-0.514573173	1.055517328
CCDC50	-0.514573173	1.045757491
MLEC	-0.514573173	1.040958608
SSRP1	-0.514573173	1.026872146
PSMD6	-0.514573173	1
PRKAR1A	-0.514573173	1
RPA1	-0.514573173	0.958607315
RANBP1	-0.514573173	0.958607315
PSMB8	-0.514573173	0.958607315
UFL1	-0.514573173	0.958607315
CCDC9	-0.514573173	0.958607315
UQCRFS1	-0.514573173	0.958607315
HADHB	-0.514573173	0.920818754
LRMP	-0.514573173	0.920818754
ZYX	-0.514573173	0.920818754
PSMC2	-0.514573173	0.886056648
RPLP2	-0.514573173	0.886056648
EIF2S2	-0.514573173	0.886056648
SLC25A11	-0.514573173	0.886056648
STIP1	-0.514573173	0.853871964
PSMD2	-0.514573173	0.853871964
PLEK	-0.514573173	0.853871964
PFKM	-0.514573173	0.853871964
PSMD7	-0.514573173	0.853871964
TRAP1	-0.514573173	0.823908741
ESD	-0.514573173	0.823908741
CHMP4A	-0.514573173	0.823908741
SLC1A5	-0.514573173	0.795880017
XPO1	-0.514573173	0.769551079
LMNB1	-0.514573173	0.769551079
ATP6V1A	-0.514573173	0.769551079
KHDRBS1	-0.514573173	0.769551079
COPB1	-0.514573173	0.744727495
RPL35A	-0.514573173	0.744727495
RPS15	-0.514573173	0.721246399
THUMPD1	-0.514573173	0.721246399
RPN2	-0.514573173	0.698970004
GOT1	-0.514573173	0.698970004
AP1G1	-0.514573173	0.698970004
AP3M1	-0.514573173	0.698970004
STK4	-0.514573173	0.677780705
PSMD12	-0.514573173	0.677780705
EWSR1	-0.514573173	0.677780705
STK26	-0.514573173	0.657577319
DPYSL2	-0.514573173	0.638272164
SF3A1	-0.514573173	0.638272164
IFIT1	-0.514573173	0.638272164
PTPN1	-0.514573173	0.638272164
DDX47	-0.514573173	0.619788758
COL4A3BP	-0.514573173	0.619788758
DCPS	-0.514573173	0.619788758
AASDHPPT	-0.514573173	0.619788758
PRPSAP1	-0.514573173	0.619788758
USP15	-0.514573173	0.619788758
IDH2	-0.514573173	0.602059991
EIF3G	-0.514573173	0.602059991
NUDT5	-0.514573173	0.602059991
SRA1	-0.514573173	0.602059991
SNX2	-0.514573173	0.585026652
NCLN	-0.514573173	0.585026652
SRRT	-0.514573173	0.585026652
EIF2B1	-0.514573173	0.585026652
NR3C1	-0.514573173	0.585026652
PRPSAP2	-0.514573173	0.568636236
UBQLN1	-0.514573173	0.552841969
ICAM1	-0.514573173	0.552841969
MTHFD2	-0.514573173	0.552841969
CTTN	-0.514573173	0.552841969
SF3B4	-0.514573173	0.552841969
DUT	-0.514573173	0.537602002
PSMD9	-0.514573173	0.508638306
SUCLA2	-0.514573173	0.508638306
NPEPPS	-0.514573173	0.48148606
NSFL1C	-0.514573173	0.48148606
CPSF7	-0.514573173	0.48148606
STMN1	-0.514573173	0.468521083
CACYBP	-0.514573173	0.468521083
NUDT21	-0.514573173	0.468521083
GRB2	-0.514573173	0.468521083
PSMD3	-0.514573173	0.455931956
PSME3	-0.514573173	0.443697499
CD74	-0.514573173	0.443697499
ACAP1	-0.514573173	0.443697499
ACAT2	-0.514573173	0.431798276
PGLS	-0.514573173	0.431798276
ALDOC	-0.514573173	0.420216403
PDHB	-0.514573173	0.420216403
METAP2	-0.514573173	0.408935393
TXNRD1	-0.514573173	0.408935393
TARDBP	-0.514573173	0.408935393
KPNA1	-0.514573173	0.408935393
CCDC124	-0.514573173	0.397940009
CDK9	-0.514573173	0.397940009
ENTPD1	-0.514573173	0.387216143
CNOT11	-0.514573173	0.387216143
CLIC4	-0.514573173	0.37675071
IFIT3	-0.514573173	0.37675071
PSIP1	-0.514573173	0.37675071
SRSF3	-0.514573173	0.37675071
EIF4A2	-0.514573173	0.37675071
AIMP1	-0.514573173	0.366531544
UMPS	-0.514573173	0.366531544
UBXN1	-0.514573173	0.366531544
PPID	-0.514573173	0.356547324
UPF3B	-0.514573173	0.356547324
PSMB5	-0.514573173	0.356547324
CMPK1	-0.514573173	0.346787486
TUBB2B	-0.514573173	0.346787486
POLR1C	-0.514573173	0.337242168
MAPK1	-0.514573173	0.337242168
COX5A	-0.514573173	0.337242168
CDK2	-0.514573173	0.337242168
JPT1	-0.514573173	0.337242168
PEF1	-0.514573173	0.337242168
HELLS	-0.514573173	0.337242168
ECH1	-0.514573173	0.327902142
CPOX	-0.514573173	0.327902142
SCP2	-0.514573173	0.327902142
IDH1	-0.514573173	0.327902142
DKC1	-0.514573173	0.327902142
PPA1	-0.514573173	0.318758763
BASP1	-0.514573173	0.318758763
COPB2	-0.514573173	0.318758763
UBAP2L	-0.514573173	0.318758763
ECHS1	-0.514573173	0.318758763
HNRNPH3	-0.514573173	0.318758763
FAM49B	-0.514573173	0.30980392
RPS21	-0.514573173	0.30980392
CPNE1	-0.514573173	0.30980392
GBE1	-0.514573173	0.30980392
SMARCE1	-0.514573173	0.30980392
HADH	-0.514573173	0.301029996
LRRFIP1	-0.514573173	0.301029996
ELAC2	-0.514573173	0.301029996
TXN	-0.514573173	0.292429824
B2M	-0.514573173	0.292429824
EIF3J	-0.514573173	0.283996656
Gphn	-0.514573173	0.283996656
VPS37B	-0.514573173	0.283996656
VTA1	-0.514573173	0.283996656
STIM1	-0.514573173	0.27572413
LRRC40	-0.514573173	0.27572413
RPS4Y1	-0.514573173	0.27572413
EML2	-0.514573173	0.27572413
TBRG4	-0.514573173	0.27572413
GATD3B	-0.514573173	0.27572413
GINS4	-0.514573173	0.27572413
RRAGC	-0.514573173	0.27572413
AURKB	-0.514573173	0.27572413
PLEKHF2	-0.514573173	0.27572413
CSNK2A2	-0.514573173	0.27572413
PRPF40A	-0.514573173	0.27572413
DHRS7	-0.514573173	0.27572413
THYN1	-0.514573173	0.27572413
UFC1	-0.514573173	0.27572413
REEP5	-0.514573173	0.27572413
Ifitm3	-0.514573173	0.27572413
CD58	-0.514573173	0.27572413
PFDN1	-0.514573173	0.27572413
MCCC2	-0.514573173	0.26760624
MRPL1	-0.514573173	0.26760624
FAU	-0.514573173	0.26760624
CUL4B	-0.514573173	0.26760624
DDX28	-0.514573173	0.26760624
DYNC1LI1	-0.514573173	0.259637311
PDCD5	-0.514573173	0.259637311
MRPS9	-0.514573173	0.251811973
CARS	-0.514573173	0.244125144
PSMB6	-0.514573173	0.244125144
PES1	-0.514573173	0.244125144
DFFA	-0.514573173	0.236572006
UBE2K	-0.514573173	0.236572006
RSL1D1	-0.514573173	0.236572006
NDE1	-0.514573173	0.236572006
RTN3	-0.514573173	0.236572006
PSPH	-0.514573173	0.236572006
FIS1	-0.514573173	0.236572006
TXNDC17	-0.514573173	0.236572006
NDUFA4	-0.514573173	0.236572006
DEK	-0.514573173	0.229147988
CYB5B	-0.514573173	0.229147988
PDLIM5	-0.514573173	0.229147988
TMEM109	-0.514573173	0.229147988
RAB2A	-0.514573173	0.229147988
HMBS	-0.514573173	0.229147988
CD47	-0.514573173	0.229147988
Tmco1	-0.514573173	0.229147988
EXOSC4	-0.514573173	0.229147988
DAD1	-0.514573173	0.229147988
CPPED1	-0.514573173	0.229147988
PSMB7	-0.514573173	0.22184875
ZMPSTE24	-0.514573173	0.22184875
YJU2	-0.514573173	0.22184875
CUL2	-0.514573173	0.22184875
DCK	-0.514573173	0.214670165
NDUFV1	-0.514573173	0.214670165
RPL22L1	-0.514573173	0.214670165
EDF1	-0.514573173	0.207608311
ARFGAP1	-0.514573173	0.207608311
LARP1	-0.514573173	0.200659451
AHCYL1	-0.514573173	0.200659451
EMC2	-0.514573173	0.200659451
TM9SF3	-0.514573173	0.200659451
BORCS6	-0.514573173	0.200659451
HP1BP3	-0.514573173	0.200659451
SF3B1	-0.514573173	0.187086643
PRPF3	-0.514573173	0.187086643
GLDC	-0.514573173	0.187086643
LACTB	-0.514573173	0.173925197
CD63	-0.514573173	0.167491087
RGS10	-0.514573173	0.148741651
MRPL14	-0.514573173	0.142667504
RIOK2	-0.514573173	0.142667504
SRSF9	-0.514573173	0.142667504
ARHGEF7	-0.514573173	0.13667714
LMNB2	-0.514573173	0.13667714
COQ9	-0.514573173	0.13667714
FAM3C	-0.514573173	0.13667714
HNRNPUL2	-0.514573173	0.13076828
GTF2F2	-0.514573173	0.13076828
PPP1R8	-0.514573173	0.096910013
SEC62	-0.736965594	3.113509275
ATP1A1	-0.736965594	2.602059991
CSE1L	-0.736965594	2
NCKAP1L	-0.736965594	1.920818754
CSTF2	-0.736965594	1.48148606
DPP3	-0.736965594	1.443697499
LTA4H	-0.736965594	1.346787486
CPSF6	-0.736965594	1.283996656
BZW1	-0.736965594	1.236572006
STXBP2	-0.736965594	1.236572006
ACADM	-0.736965594	1.180456064
TXNL1	-0.736965594	1.15490196
DNM2	-0.736965594	1.13076828
TFG	-0.736965594	1.096910013
EIF6	-0.736965594	1.055517328
SRPRA	-0.736965594	1.045757491
IFI30	-0.736965594	1.008773924
CHMP4B	-0.736965594	1
PSMB9	-0.736965594	1
IPO5	-0.736965594	0.920818754
SH3KBP1	-0.736965594	0.886056648
ADK	-0.736965594	0.886056648
CLNS1A	-0.736965594	0.886056648
PPP4R3A	-0.736965594	0.795880017
Cyfip2	-0.736965594	0.795880017
FUS	-0.736965594	0.769551079
MARS	-0.736965594	0.744727495
ANP32E	-0.736965594	0.744727495
AIP	-0.736965594	0.744727495
PDAP1	-0.736965594	0.744727495
APEH	-0.736965594	0.744727495
MAT2B	-0.736965594	0.744727495
ACOT7	-0.736965594	0.721246399
API5	-0.736965594	0.698970004
PNPT1	-0.736965594	0.698970004
GFM1	-0.736965594	0.698970004
FKBP5	-0.736965594	0.677780705
TYMP	-0.736965594	0.677780705
SNX5	-0.736965594	0.677780705
TXLNA	-0.736965594	0.657577319
UGP2	-0.736965594	0.657577319
USP14	-0.736965594	0.638272164
RAD23A	-0.736965594	0.638272164
IL4I1	-0.736965594	0.638272164
RALY	-0.736965594	0.638272164
LARP7	-0.736965594	0.638272164
HCFC1	-0.736965594	0.602059991
VBP1	-0.736965594	0.602059991
PGRMC1	-0.736965594	0.602059991
PRPF4	-0.736965594	0.602059991
PPIF	-0.736965594	0.602059991
TSN	-0.736965594	0.585026652
FIP1L1	-0.736965594	0.585026652
RAP1B	-0.736965594	0.568636236
DDRGK1	-0.736965594	0.568636236
G6PD	-0.736965594	0.552841969
ADSS	-0.736965594	0.552841969
EIF2B3	-0.736965594	0.552841969
MAP2K3	-0.736965594	0.552841969
EXOSC9	-0.736965594	0.552841969
CD2AP	-0.736965594	0.537602002
DTYMK	-0.736965594	0.537602002
SDCBP	-0.736965594	0.537602002
RPS6KA3	-0.736965594	0.537602002
RPAP3	-0.736965594	0.522878745
GGCT	-0.736965594	0.522878745
IPO9	-0.736965594	0.522878745
ENO2	-0.736965594	0.494850022
DDX39B	-0.736965594	0.494850022
MRPS27	-0.736965594	0.48148606
IPO4	-0.736965594	0.48148606
BYSL	-0.736965594	0.48148606
AP1G2	-0.736965594	0.48148606
AKT2	-0.736965594	0.468521083
CRKL	-0.736965594	0.468521083
SRP19	-0.736965594	0.468521083
Aars	-0.736965594	0.468521083
NOB1	-0.736965594	0.443697499
HAT1	-0.736965594	0.443697499
MARS2	-0.736965594	0.443697499
IK	-0.736965594	0.431798276
VARS	-0.736965594	0.420216403
TOE1	-0.736965594	0.420216403
TOR1AIP1	-0.736965594	0.420216403
DCTPP1	-0.736965594	0.408935393
NNT	-0.736965594	0.397940009
SYAP1	-0.736965594	0.397940009
NCAPG	-0.736965594	0.387216143
PACSIN2	-0.736965594	0.387216143
HLA-DRB3	-0.736965594	0.387216143
SEC24A	-0.736965594	0.387216143
NSDHL	-0.736965594	0.37675071
URI1	-0.736965594	0.37675071
DBI	-0.736965594	0.37675071
MRPS23	-0.736965594	0.37675071
MAX	-0.736965594	0.37675071
KPNA4	-0.736965594	0.37675071
SPATA5	-0.736965594	0.37675071
OSBP	-0.736965594	0.366531544
ITPK1	-0.736965594	0.366531544
TNFAIP8	-0.736965594	0.366531544
METTL1	-0.736965594	0.356547324
HRNR	-0.736965594	0.356547324
ATP6V1E1	-0.736965594	0.356547324
SLC9A3R1	-0.736965594	0.346787486
UBA6	-0.736965594	0.346787486
MTREX	-0.736965594	0.346787486
EYA3	-0.736965594	0.346787486
EIF2D	-0.736965594	0.346787486
AGFG1	-0.736965594	0.337242168
SMS	-0.736965594	0.337242168
GIT2	-0.736965594	0.337242168
SCAMP2	-0.736965594	0.337242168
PEX19	-0.736965594	0.337242168
PBDC1	-0.736965594	0.318758763
PRKD2	-0.736965594	0.30980392
IFI35	-0.736965594	0.301029996
LSR	-0.736965594	0.292429824
TMEM70	-0.736965594	0.292429824
SUPV3L1	-0.736965594	0.292429824
NEK9	-0.736965594	0.292429824
NOP9	-0.736965594	0.292429824
BAG5	-0.736965594	0.27572413
CTH	-0.736965594	0.27572413
STK10	-0.736965594	0.259637311
ARHGAP45	-0.736965594	0.259637311
STOM	-0.736965594	0.259637311
AGPAT5	-0.736965594	0.251811973
SARS2	-0.736965594	0.251811973
DUS3L	-0.736965594	0.251811973
LYPLA2	-0.736965594	0.236572006
CD37	-0.736965594	0.236572006
SCAMP1	-0.736965594	0.236572006
ABI1	-0.736965594	0.236572006
TMED2	-0.736965594	0.236572006
PGP	-0.736965594	0.236572006
STX18	-0.736965594	0.229147988
RBM3	-0.736965594	0.214670165
AK3	-0.736965594	0.214670165
LSS	-0.736965594	0.214670165
PAIP1	-0.736965594	0.214670165
PLEKHA2	-0.736965594	0.214670165
PPP2R1B	-0.736965594	0.207608311
PRKRA	-0.736965594	0.193820026
IKZF2	-0.736965594	0.193820026
LTF	-0.736965594	0.187086643
DNPEP	-0.736965594	0.187086643
CDC23	-0.736965594	0.187086643
HM13	-0.736965594	0.187086643
NOMO3	-0.736965594	0.15490196
MAPKAPK2	-0.736965594	0.148741651
ETV6	-0.736965594	0.148741651
MYBBP1A	-0.736965594	0.13076828
DARS2	-0.736965594	0.13076828
WDHD1	-0.736965594	0.119186408
BCCIP	-1	1.958607315
NDUFS2	-1	1.795880017
UBE3A	-1	1.657577319
ARHGAP4	-1	1.619788758
WBP11	-1	1.537602002
OXSR1	-1	1.522878745
ANXA11	-1	1.522878745
CPT2	-1	1.508638306
ERO1A	-1	1.443697499
FKBP8	-1	1.431798276
CAST	-1	1.37675071
PRKCD	-1	1.366531544
FEN1	-1	1.337242168
PSMA2	-1	1.22184875
THOP1	-1	1.167491087
SEC23B	-1	1.080921908
PTCD3	-1	1.075720714
CALU	-1	1.070581074
ADD1	-1	1.050609993
SAMHD1	-1	1.017728767
ALDH16A1	-1	1.008773924
TBC1D15	-1	1.004364805
ENSA	-1	1.004364805
RCSD1	-1	1
CLINT1	-1	1
HARS	-1	0.958607315
LPXN	-1	0.958607315
VPS4B	-1	0.958607315
NMT1	-1	0.920818754
CIAPIN1	-1	0.920818754
CRYZ	-1	0.920818754
XPO5	-1	0.886056648
SRSF7	-1	0.886056648
ATP5PB	-1	0.853871964
ERAP1	-1	0.853871964
RABGAP1L	-1	0.853871964
VAV1	-1	0.853871964
POLDIP2	-1	0.853871964
CTSH	-1	0.853871964
MTA1	-1	0.853871964
HSPB1	-1	0.823908741
ALDH1B1	-1	0.769551079
SRPRB	-1	0.769551079
AARSD1	-1	0.769551079
NUCB1	-1	0.744727495
ATP2A2	-1	0.744727495
BCAT1	-1	0.744727495
Pura	-1	0.744727495
APPL1	-1	0.744727495
EBNA1BP2	-1	0.744727495
THUMPD3	-1	0.744727495
C11orf98	-1	0.744727495
PSMD14	-1	0.721246399
EIF1AX	-1	0.721246399
TIPIN	-1	0.721246399
DCUN1D1	-1	0.721246399
IARS2	-1	0.721246399
RMDN1	-1	0.721246399
FARS2	-1	0.721246399
CHORDC1	-1	0.698970004
SAMSN1	-1	0.698970004
SSU72	-1	0.698970004
ECSIT	-1	0.698970004
ATG3	-1	0.698970004
STT3A	-1	0.677780705
WDR61	-1	0.677780705
SNX8	-1	0.677780705
PLPBP	-1	0.677780705
COA7	-1	0.677780705
SEC61B	-1	0.677780705
GSR	-1	0.657577319
SRSF6	-1	0.657577319
ALDH9A1	-1	0.657577319
FTO	-1	0.657577319
APRT	-1	0.638272164
DYNC1I2	-1	0.638272164
TNPO3	-1	0.638272164
OSTF1	-1	0.638272164
UCK2	-1	0.638272164
SNX27	-1	0.638272164
ASCC2	-1	0.638272164
IMPDH1	-1	0.638272164
ZPR1	-1	0.619788758
Csnk2a1	-1	0.619788758
CUSTOS	-1	0.619788758
RBM12	-1	0.602059991
SART3	-1	0.602059991
COPS3	-1	0.602059991
WIPF1	-1	0.602059991
COX5B	-1	0.602059991
CD70	-1	0.585026652
NSF	-1	0.585026652
MRPL37	-1	0.568636236
DRAP1	-1	0.568636236
HACD3	-1	0.568636236
QRICH1	-1	0.568636236
NARS2	-1	0.568636236
UCHL3	-1	0.552841969
MPP6	-1	0.552841969
HMOX2	-1	0.552841969
DDX20	-1	0.552841969
DHPS	-1	0.552841969
PEA15	-1	0.552841969
EPB41	-1	0.522878745
PDCL3	-1	0.522878745
TMX2	-1	0.522878745
ELOC	-1	0.522878745
SP100	-1	0.508638306
WDR82	-1	0.494850022
GPKOW	-1	0.443697499
WASH2P	-1	0.431798276
CAMK1D	-1	0.408935393
SNUPN	-1	0.397940009
IRGQ	-1	0.387216143
LAMTOR1	-1	0.387216143
YAF2	-1	0.387216143
SEC11C	-1	0.387216143
GCDH	-1	0.37675071
GPATCH4	-1	0.37675071
KRT6A	-1	0.366531544
CCDC47	-1	0.356547324
CNOT10	-1	0.318758763
STK38L	-1	0.318758763
RBM42	-1	0.301029996
GMPPB	-1	0.301029996
SEC63	-1	0.301029996
HEBP2	-1	0.301029996
CEP41	-1	0.27572413
SLAIN2	-1	0.251811973
TMED8	-1	0.251811973
CLCC1	-1	0.236572006
MRPL15	-1	0.236572006
PITPNA	-1	0.236572006
RNPEP	-1	0.200659451
DPH2	-1	0.187086643
Rad21	-1	0.187086643
HSF1	-1	0.180456064
OPTN	-1	0.180456064
PPCS	-1	0.173925197
EEFSEC	-1	0.173925197
NUDT1	-1	0.173925197
DHRS4	-1	0.173925197
Emc7	-1	0.173925197
CHAF1B	-1	0.173925197
CCDC25	-1	0.173925197
SGPL1	-1	0.173925197
MRPS25	-1	0.161150909
NOP58	-1.321928095	2.823908741
CLPTM1	-1.321928095	2.823908741
NMI	-1.321928095	2.537602002
SOD1	-1.321928095	2.214670165
APMAP	-1.321928095	1.698970004
TKFC	-1.321928095	1.619788758
[truncated: 162 more rows]
